# Supplementary material for: Integrated analysis of single-cell and bulk RNA-sequencing identifies a signature based on T-cell marker genes to predict prognosis and therapeutic response in lung squamous cell carcinoma
Source: Front Immunol. 2022 Oct 14;13:992990. doi: 10.3389/fimmu.2022.992990 (PMC9614104; doi:10.3389/fimmu.2022.992990)
Supplement: Supplementary file 1 [file DataSheet_1.zip]

Archive with 2 entries (2 files):
- Supplement file/Supplement figure.docx
- Supplement file/Supplement table.xlsx
